# Supplementary material for: Multi-omic network signatures of disease
Source: Front Genet. 2014 Jan 7;4:309. doi: 10.3389/fgene.2013.00309 (PMC3882664; doi:10.3389/fgene.2013.00309)
Supplement: Supplementary Table 1 — Shows the top ten enriched GO terms for each module sub-graph. The tables correspond to the module sub-graphs in Figures 1, 3, and 4. Also contains the GO enrichment results for the Naïve comparison. [file DataSheet1.ZIP]

Archive with 20 entries (17 files):
- Supplementary_Information/
- Supplementary_Information/.DS_Store
- __MACOSX/
- __MACOSX/Supplementary_Information/
- __MACOSX/Supplementary_Information/._.DS_Store
- Supplementary_Information/Peptide_Module_Contents.zip
- Supplementary_Information/Supplementary_Figure_1.pdf
- Supplementary_Information/Supplementary_Figure_2.pdf
- Supplementary_Information/Supplementary_Figure_3.pdf
- Supplementary_Information/Supplementary_Figure_4.pdf
- __MACOSX/Supplementary_Information/._Supplementary_Figure_4.pdf
- Supplementary_Information/Supplementary_Network_Results.txt
- Supplementary_Information/Supplementary_Network_Results.txt.zip
- Supplementary_Information/Supplementary_Table_1.xlsx
- __MACOSX/Supplementary_Information/._Supplementary_Table_1.xlsx
- Supplementary_Information/Supplementary_Table_2.xlsx
- __MACOSX/Supplementary_Information/._Supplementary_Table_2.xlsx
- Supplementary_Information/Supplementary_Table_3.csv
- __MACOSX/Supplementary_Information/._Supplementary_Table_3.csv
- Supplementary_Information/Transcript_Module_Contents.zip
