# Supplementary material for: Multi-omic network signatures of disease
Source: Front Genet. 2014 Jan 7;4:309. doi: 10.3389/fgene.2013.00309 (PMC3882664; doi:10.3389/fgene.2013.00309)
Supplement: Supplementary Table 1 — Shows the top ten enriched GO terms for each module sub-graph. The tables correspond to the module sub-graphs in Figures 1, 3, and 4. Also contains the GO enrichment results for the Naïve comparison. [file DataSheet1.ZIP › Supplementary_Information/Supplementary_Network_Results.txt]

Multi-omic network signatures of disease
David L Gibbs, Lisa Gralinski, Ralph S Baric and Shannon K McWeeney

Frontiers in Systems Biology, 2013


General Results

------------------------------------------------------------------------
A. The single omic-data-type networks.

> dim(transcriptDat)
[1]  90 814

> dim(peptideDat)
[1]   90 2205

> peptideNet@permtest
      module moduleSize    TOMmean    PermMean p-value
 [1,]      1        316 0.01642236 0.007158334   0.001
 [2,]     12         79 0.05932404 0.007263298   0.001
 [3,]      2        290 0.03350679 0.007147426   0.001
 [4,]      4        175 0.01651710 0.007167849   0.001
 [5,]      9        106 0.02182422 0.007129867   0.001
 [6,]      8        118 0.01443021 0.007194573   0.001
 [7,]      7        124 0.02442397 0.007171064   0.001
 [8,]      6        169 0.03573396 0.007223966   0.001
 [9,]     13         77 0.06291115 0.007197807   0.001
[10,]      3        242 0.03857944 0.007203341   0.001
[11,]      5        171 0.03232531 0.007188725   0.001
[12,]     10        103 0.02944921 0.007164931   0.001
[13,]     11         82 0.04476460 0.007153024   0.001
[14,]     14         70 0.02108681 0.007118990   0.001


> transcriptNet@permtest
     module moduleSize    TOMmean   PermMean p-value
[1,]      1        357 0.05942448 0.01845986   0.001
[2,]      5         65 0.07079183 0.01855993   0.001
[3,]      2        129 0.04144091 0.01833177   0.001
[4,]      4         86 0.04740142 0.01820505   0.001
[5,]      6         42 0.04366092 0.01836368   0.001
[6,]      3        107 0.03807914 0.01850107   0.001

-----------------------------------------------------------------------------
B. The permutation test on module overlaps.

 
> (# overlapping memebers)
      transcript net
     1  2  3  4  5  6
1  105 34 30 16  8  6
2   74 49 40 26 18 14
3   70 45 41 24 12 10
4   68 14 27 13  6  2
5   64 35 33 14  7  6
6   65 23 12 13 11  4
7   54 29 26 19  8  7
8   49 10 11  4  3  1
9   50 20 17  8  6  2
10  35 20 27 12  7  9
11  45 18 19  6  9  2
12   8  2  4  9  4  0
13  11  4  4  6  4  0
14  33 17 15  8  6  2

> permtest (number of trials with overlap sizes greater than the above)
      1    2    3    4    5    6
1     0 5493 4105 9787 9994 9838
2  8866    8   57 2871 5224 2220
3  8302   29   10 3076 9315 6243
4    83 9961  440 8509 9901 9971
5  5740  450  103 9238 9948 9120
6   526 6328 9920 8570 6998 9587
7  8489 1938 1145 3160 9595 7269
8     8 9571 7328 9929 9815 9838
9   152 2223 2248 9036 8740 9643
10 9805 3635    6 6079 8466 1188
11 3107 5230 1381 9879 5528 9741
12 9950 9767 6999   86 2703 9125
13 9906 9304 8299 2897 4132 9480
14 8713 3729 2975 8430 8176 9495


Just taking the most significant correlations:

                            transcript net
            ME1        ME4       ME5       ME6        ME2        ME3
ME4   0.5239915  0.0000000 0.0000000 0.0000000 -0.4766388 -0.7242453
ME8   0.4341775 -0.4130179 0.0000000 0.0000000  0.0000000  0.0000000
ME12 -0.6629236  0.6962814 0.0000000 0.0000000  0.7390561  0.6581016
ME13 -0.7535489  0.6833781 0.3573491 0.0000000  0.5929386  0.6890379
ME2  -0.4496574  0.0000000 0.0000000 0.5213113  0.5415615  0.7546776
ME11  0.0000000  0.0000000 0.0000000 0.5518798  0.4218874  0.7406171
ME14  0.0000000  0.0000000 0.0000000 0.5163926  0.0000000  0.3952748
ME5   0.0000000  0.0000000 0.0000000 0.0000000  0.0000000  0.0000000
ME7   0.0000000  0.0000000 0.0000000 0.5809929  0.5483640  0.6181936
ME10 -0.4986997  0.0000000 0.0000000 0.5247131  0.5337531  0.8009705
ME6   0.0000000  0.0000000 0.0000000 0.0000000  0.0000000  0.0000000
ME1   0.3841638  0.0000000 0.0000000 0.0000000 -0.3953892 -0.4053094
ME3   0.0000000  0.0000000 0.0000000 0.0000000  0.0000000  0.4169633
ME9   0.0000000  0.0000000 0.0000000 0.0000000  0.0000000  0.0000000

-------------------------------------------------------------------------
C. The pairwise module-phenotype correlations, for prioritizing module sets.

[1] "==============================="
[1] "Dose"
Array Max:  ME4 0.557289   Pep Max:  ME12 0.4033498 
Array Min:  ME1 -0.2533831   Pep Min:  ME1 -0.304525 
[1] "==============================="
[1] "==============================="
[1] "Day"
Array Max:  ME3 0.8352387   Pep Max:  ME10 0.728679 
Array Min:  ME1 -0.4879252   Pep Min:  ME4 -0.7171215 
[1] "==============================="
[1] "==============================="
[1] "Denudation"
Array Max:  ME4 0.7119305   Pep Max:  ME13 0.4300059 
Array Min:  ME1 -0.6881325   Pep Min:  ME8 -0.28687 
[1] "==============================="
[1] "==============================="
[1] "Debris"
Array Max:  ME5 0.5646533   Pep Max:  ME13 0.3120658 
Array Min:  ME1 -0.5640384   Pep Min:  ME8 -0.2370489 
[1] "==============================="
[1] "==============================="
[1] "Inflamation"
Array Max:  ME3 0.6041711   Pep Max:  ME2 0.60036 
Array Min:  ME1 -0.4030505   Pep Min:  ME4 -0.4400815 
[1] "==============================="
[1] "==============================="
[1] "PerivascularCuffing"
Array Max:  ME3 0.6165756   Pep Max:  ME2 0.5597578 
Array Min:  ME1 -0.6244568   Pep Min:  ME4 -0.4226342 
[1] "==============================="
[1] "==============================="
[1] "Edema"
Array Max:  ME5 0.5283646   Pep Max:  ME13 0.4475532 
Array Min:  ME1 -0.5869394   Pep Min:  ME8 -0.3634331 
[1] "==============================="
[1] "==============================="
[1] "InterstitialSeptum.Infla."
Array Max:  ME3 0.6690002   Pep Max:  ME2 0.6018799 
Array Min:  ME1 -0.4173754   Pep Min:  ME4 -0.5435852 
[1] "==============================="
[1] "==============================="
[1] "AirspaceInflamation"
Array Max:  ME3 0.66858   Pep Max:  ME2 0.6035268 
Array Min:  ME1 -0.413572   Pep Min:  ME4 -0.5073448 
[1] "==============================="
[1] "==============================="
[1] "HyalineMembrane"
Array Max:  ME2 0.3435434   Pep Max:  ME12 0.3651876 
Array Min:  ME5 -0.1823934   Pep Min:  ME4 -0.3274699 
[1] "==============================="
[1] "==============================="
[1] "Exudates"
Array Max:  ME3 0.6611397   Pep Max:  ME2 0.5882756 
Array Min:  ME1 -0.3264759   Pep Min:  ME4 -0.5364824 
[1] "==============================="
[1] "==============================="
[1] "Eosinophils"
Array Max:  ME3 0.5654868   Pep Max:  ME2 0.4984501 
Array Min:  ME1 -0.458248   Pep Min:  ME4 -0.3406238 
[1] "==============================="
[1] "==============================="
[1] "Airway"
Array Max:  ME4 0.5580665   Pep Max:  ME13 0.4701586 
Array Min:  ME1 -0.6772656   Pep Min:  ME8 -0.3108019 
[1] "==============================="
[1] "==============================="
[1] "Vasculature"
Array Max:  ME3 0.5535568   Pep Max:  ME13 0.5221069 
Array Min:  ME1 -0.6495729   Pep Min:  ME4 -0.4082993 
[1] "==============================="
[1] "==============================="
[1] "AlveoliParenchyma.Pneumonia."
Array Max:  ME3 0.6880879   Pep Max:  ME2 0.6185804 
Array Min:  ME1 -0.4262945   Pep Min:  ME4 -0.5389939 
[1] "==============================="
[1] "==============================="
[1] "DAD"
Array Max:  ME3 0.5839881   Pep Max:  ME2 0.5831989 
Array Min:  ME1 -0.3174432   Pep Min:  ME4 -0.5721157 
[1] "==============================="
[1] "==============================="
[1] "OverallTotalScore"
Array Max:  ME3 0.6521272   Pep Max:  ME2 0.5711016 
Array Min:  ME1 -0.6326535   Pep Min:  ME4 -0.5054065 
[1] "==============================="
[1] "==============================="
[1] "Replicate"
Array Max:  ME4 0.08718475   Pep Max:  ME5 0.185796 
Array Min:  ME1 -0.06064367   Pep Min:  ME1 -0.06272211 
[1] "==============================="

> phenoCorMat
     ME1 ME4 ME5 ME6 ME2 ME3
ME4  -11   0  -1   0   0   0  -12
ME8   -4   0   0   0   0   0  -4
ME12   0   1   0   0   1   0   2
ME13   0   2   2   0   0   1   5
ME2    0   0   0   0   0   9   9
ME11   0   0   0   0   0   0
ME14   0   0   0   0   0   0
ME5    0   1   0   0   0   0   1
ME7    0   0   0   0   0   0
ME10   0   0   0   0   0   1   1
ME6    0   0   0   0   0   0
ME1   -2   0   0   0   0   0  -2
ME3    0   0   0   0   0   0
ME9    0   0   0   0   0   0

tota  -17  4   1   0   1   11 

> arraySums
ME1 ME4 ME5 ME6 ME2 ME3 
 17   4   3   0   1  11 
> pepSums
ME4  ME8 ME12 ME13  ME2 ME11 ME14  ME5  ME7 ME10  ME6  ME1  ME3  ME9 
 12    4    2    5    9    0    0    1    0    1    0    2    0    0 
