# Supplementary material for: Multi-omic network signatures of disease
Source: Front Genet. 2014 Jan 7;4:309. doi: 10.3389/fgene.2013.00309 (PMC3882664; doi:10.3389/fgene.2013.00309)
Supplement: Supplementary Table 1 — Shows the top ten enriched GO terms for each module sub-graph. The tables correspond to the module sub-graphs in Figures 1, 3, and 4. Also contains the GO enrichment results for the Naïve comparison. [file DataSheet1.ZIP › Supplementary_Information/Supplementary_Table_1.xlsx]

## Sheet: Sheet1
		Multi Omic Signatures of Disease
		Gibbs, et al.
		These tables show the top ten enriched GO terms for each module sub-graph. The tables correspond to the module sub-graphs in Figures 1,3, and 4.
	Transcript Module 1		Bonnferoni Adj.
	GOBPID	Pvalue	Pvalue	ExpCount	Count	Size		Term
	GO:0030048	2.0415e-08	5.50592e-05	0.802372	9	18		actin filament-based movement
	GO:0042542	1.76515e-07	0.00047606	1.56017	11	35		response to hydrogen peroxide
	GO:0043933	3.28417e-07	0.00088574	16.7145	39	386		macromolecular complex subunit organization
	GO:0055114	5.28537e-07	0.00142546	16.3471	38	377		oxidation-reduction process
	GO:0010035	7.22379e-07	0.00194826	5.21542	19	117		response to inorganic substance
	GO:0042744	8.39975e-07	0.00226541	0.624067	7	14		hydrogen peroxide catabolic process
	GO:0055002	2.27095e-06	0.00612475	1.96135	11	44		striated muscle cell development
	GO:0006461	4.03385e-06	0.0108793	12.3597	30	284		protein complex assembly
	GO:0006084	6.79901e-06	0.0183369	1.42644	9	32		acetyl-CoA metabolic process
	GO:0006979	6.85665e-06	0.0184924	4.45762	16	100		response to oxidative stress
	Peptide Module 4
	GO:0006334	1.19662e-12	2.13118e-09	0.902238	13	36		nucleosome assembly
	GO:0022607	2.20442e-10	3.92608e-07	14.5611	41	581		cellular component assembly
	GO:0071824	3.91237e-10	6.96793e-07	1.35336	13	54		protein-DNA complex subunit organization
	GO:0006333	5.0154e-10	8.93243e-07	1.37842	13	55		chromatin assembly or disassembly
	GO:0006323	6.39407e-10	1.13878e-06	1.40348	13	56		DNA packaging
	GO:0034622	1.44139e-08	2.56711e-05	5.46355	22	218		cellular macromolecular complex assembly
	GO:0030036	3.28147e-05	0.0584431	5.01244	16	200		actin cytoskeleton organization
	GO:0071841	4.16573e-05	0.0741917	28.9719	49	1156		cellular component organization or biogenesis at cell level
	GO:0045214	7.04079e-05	0.125396	0.250622	4	10		sarcomere organization
	GO:0016584	0.000148318	0.264155	0.125311	3	5		nucleosome positioning
	Peptide Module 8
	GO:0030036	3.40784e-06	0.00410645	2.83145	13	200		actin cytoskeleton organization
	GO:0006749	4.5214e-05	0.0544829	0.410561	5	29		glutathione metabolic process
	GO:0051146	6.60807e-05	0.0796273	1.03348	7	73		striated muscle cell differentiation
	GO:0055001	7.13344e-05	0.0859579	0.72202	6	51		muscle cell development
	GO:0055114	0.000170248	0.205148	5.87526	16	415		oxidation-reduction process
	GO:0045214	0.000304413	0.366818	0.141573	3	10		sarcomere organization
	GO:0022607	0.000329125	0.396596	8.22537	19	581		cellular component assembly
	GO:0046700	0.000413806	0.498637	5.70538	15	403		heterocycle catabolic process
	GO:0015986	0.000414317	0.499252	0.15573	3	11		ATP synthesis coupled proton transport
	GO:0030240	0.000587822	0.708325	0.0424718	2	3		skeletal muscle thin filament assembly
	Array Module 4		Bonnferoni Adj.
	GOBPID	Pvalue	Pvalue	ExpCount	Count	Size		Term
	GO:0010951	4.30619e-05	0.0558513	0.968624	7	83		negative regulation of endopeptidase activity
	GO:0051346	6.89849e-05	0.0894734	1.41209	8	121		negative regulation of hydrolase activity
	GO:0009259	0.000150897	0.195714	4.66807	14	400		ribonucleotide metabolic process
	GO:0052547	0.000165617	0.214805	1.59881	8	137		regulation of peptidase activity
	GO:0009154	0.000194148	0.25181	4.18959	13	359		purine ribonucleotide catabolic process
	GO:0009205	0.000291523	0.378106	4.36465	13	374		purine ribonucleoside triphosphate metabolic process
	GO:0072523	0.000340872	0.442111	4.43467	13	380		purine-containing compound catabolic process
	GO:0006163	0.000355606	0.461221	5.06486	14	434		purine nucleotide metabolic process
	GO:0009141	0.000358841	0.465416	4.45801	13	382		nucleoside triphosphate metabolic process
	GO:0048532	0.000398932	0.517415	0.0350105	2	3		anatomical structure arrangement
	Peptide Module 12
	GO:0010951	7.77993e-18	8.35564e-15	0.508131	14	83		negative regulation of endopeptidase activity
	GO:0030162	5.85751e-17	6.29096e-14	0.440788	13	72		regulation of proteolysis
	GO:0043086	1.38517e-15	1.48767e-12	1.14482	16	187		negative regulation of catalytic activity
	GO:0051336	7.40639e-14	7.95446e-11	2.11211	18	345		regulation of hydrolase activity
	GO:0043434	5.30296e-13	5.69538e-10	0.489765	11	80		response to peptide hormone stimulus
	GO:0034097	1.70422e-12	1.83033e-09	0.728525	12	119		response to cytokine stimulus
	GO:0065009	1.56597e-11	1.68185e-08	4.37115	21	714		regulation of molecular function
	GO:0009719	8.57511e-09	9.20967e-06	1.18156	11	193		response to endogenous stimulus
	GO:0042221	2.46964e-08	2.6524e-05	3.08845	15	607		response to chemical stimulus
	GO:0080090	9.33645e-08	0.000100274	7.65257	22	1250		regulation of primary metabolic process
	Peptide Module 13
	GO:0043086	2.61961e-09	3.41597e-06	1.3237	12	187		negative regulation of catalytic activity
	GO:0009611	2.70472e-09	3.52695e-06	1.64932	13	233		response to wounding
	GO:0010951	3.57944e-09	4.66759e-06	0.587526	9	83		negative regulation of endopeptidase activity
	GO:0051336	3.59315e-09	4.68547e-06	2.44213	15	345		regulation of hydrolase activity
	GO:0006952	7.41972e-09	9.67532e-06	1.79089	13	253		defense response
	GO:0065009	4.70284e-08	6.1325e-05	5.05414	19	714		regulation of molecular function
	GO:0006953	3.24225e-07	0.00042279	0.15573	5	22		acute-phase response
	GO:0030162	5.1829e-07	0.00067585	0.509661	7	72		regulation of proteolysis
	GO:0080134	9.53328e-07	0.00124314	1.45112	10	205		regulation of response to stress
	GO:0050727	1.66346e-06	0.00216915	0.382246	6	54		regulation of inflammatory response
	Array Module 3		Bonnferoni Adj.
	GOBPID	Pvalue	Pvalue	ExpCount	Count	Size		Term
	GO:0022607	3.77639e-08	5.47577e-05	9.3369	28	581		cellular component assembly
	GO:0034622	4.00097e-08	5.80141e-05	3.50335	17	218		cellular macromolecular complex assembly
	GO:0006334	6.66344e-08	9.66199e-05	0.578535	8	36		nucleosome assembly
	GO:0030036	7.45286e-08	0.000108066	3.21408	16	200		actin cytoskeleton organization
	GO:0071824	1.81219e-06	0.00262768	0.867802	8	54		protein-DNA complex subunit organization
	GO:0006333	2.0932e-06	0.00303514	0.883872	8	55		chromatin assembly or disassembly
	GO:0006323	2.41046e-06	0.00349517	0.899943	8	56		DNA packaging
	GO:0006996	1.01822e-05	0.0147642	11.5966	27	762		organelle organization
	GO:0071841	4.04888e-05	0.0587088	18.5774	35	1156		cellular component organization or biogenesis at cell level
	GO:0051494	0.000129892	0.188343	0.80352	6	50		negative regulation of cytoskeleton organization
	Peptide Module 2
	GO:0034622	2.35271e-12	4.71247e-09	7.25694	31	218		cellular macromolecular complex assembly
	GO:0006334	1.18312e-08	2.36979e-05	1.19839	11	36		nucleosome assembly
	GO:0051258	1.2136e-08	2.43085e-05	2.82954	16	85		protein polymerization
	GO:0009259	1.94879e-08	3.90343e-05	13.3155	36	400		ribonucleotide metabolic process
	GO:0022607	2.49504e-08	4.99757e-05	19.3407	45	581		cellular component assembly
	GO:0006163	5.08766e-08	0.000101906	14.4473	37	434		purine nucleotide metabolic process
	GO:0006753	5.79731e-08	0.00011612	16.4779	40	495		nucleoside phosphate metabolic process
	GO:0009203	1.25988e-07	0.000252354	11.7842	32	354		ribonucleoside triphosphate catabolic process
	GO:0071824	1.28611e-07	0.000257608	1.79759	12	54		protein-DNA complex subunit organization
	GO:0009146	1.43786e-07	0.000288003	11.8508	32	356		purine nucleoside triphosphate catabolic process
	Peptide Module 10
	GO:0006334	1.93206e-10	2.929e-07	0.606084	10	36		nucleosome assembly
	GO:0071824	8.63667e-10	1.30932e-06	0.909126	11	54		protein-DNA complex subunit organization
	GO:0022607	6.69551e-09	1.01504e-05	9.78152	30	581		cellular component assembly
	GO:0034622	1.31094e-08	1.98739e-05	3.67017	18	218		cellular macromolecular complex assembly
	GO:0006333	1.71327e-08	2.59732e-05	0.925961	10	55		chromatin assembly or disassembly
	GO:0006323	2.05731e-08	3.11888e-05	0.942797	10	56		DNA packaging
	GO:0006259	1.04843e-07	0.000158942	4.19874	18	255		DNA metabolic process
	GO:0071841	2.58255e-07	0.000391514	19.462	41	1156		cellular component organization or biogenesis at cell level
	GO:0030036	4.82863e-06	0.00732021	3.36713	14	200		actin cytoskeleton organization
	GO:0006996	5.31547e-06	0.00805825	8.57828	23	572		organelle organization
	NAIVE METHOD RESULTS
	Peptides Positive Correlation
		GOBPID	Pvalue	Bonnferoni	OddsRatio	ExpCount	Count	Size	Term
	1	GO:0071353	1.63852e-06	0.00267243	36.3783	0.223319	5	14	cellular response to interleukin-4
	2	GO:0006414	4.8732e-06	0.00794819	17.2542	0.46259	6	29	translational elongation
	3	GO:0051258	9.75082e-06	0.0159036	7.653	1.41967	9	89	protein polymerization
	4	GO:0034622	1.56276e-05	0.0254887	4.51091	3.73262	14	234	cellular macromolecular complex assembly
	Peptides Negative Correlation
		GOBPID	Pvalue	Bonnferoni	OddsRatio	ExpCount	Count	Size	Term
		NONE
	Transcripts positive correlation
		GOBPID	Pvalue	Bonnferoni	OddsRatio	ExpCount	Count	Size	Term
	1	GO:0034622	5.18002e-14	9.14274e-11	8.49144	4.39916	26	234	cellular macromolecular complex assembly
	2	GO:0022607	2.85402e-09	5.03735e-06	4.05784	11.7311	34	624	cellular component assembly
	3	GO:0006334	7.22523e-09	1.27525e-05	20.568	0.639195	9	34	nucleosome assembly
	4	GO:0071824	4.2022e-08	7.41689e-05	13.0822	1.01519	10	54	protein-DNA complex subunit organization
	5	GO:0030832	6.06123e-08	0.000106981	12.5085	1.05279	10	56	regulation of actin filament length
	6	GO:0030833	2.24189e-07	0.000395693	12.8175	0.921193	9	49	regulation of actin filament polymerization
	7	GO:0043254	4.1109e-07	0.000725574	7.6087	1.95518	12	104	regulation of protein complex assembly
	8	GO:0006333	5.36951e-07	0.000947719	11.3822	1.01519	9	54	chromatin assembly or disassembly
	9	GO:0006323	6.32113e-07	0.00111568	11.1326	1.03399	9	55	DNA packaging
	10	GO:0071822	8.09298e-07	0.00142841	3.74251	8.10273	24	431	protein complex subunit organization
	11	GO:0051258	1.05485e-06	0.0018618	10.3683	1.09469	9	61	protein polymerization
	12	GO:0070271	1.31614e-06	0.00232298	3.97197	6.56115	21	349	protein complex biogenesis
	13	GO:0008154	1.80902e-06	0.00319292	9.64906	1.16559	9	62	actin polymerization or depolymerization
	14	GO:0090066	3.57855e-06	0.00631614	6.05937	2.38758	12	127	regulation of anatomical structure size
	15	GO:0030036	3.66832e-06	0.00647459	4.55032	4.24877	16	226	actin cytoskeleton organization
	16	GO:0032272	1.26928e-05	0.0224028	14.4292	0.545196	6	29	negative regulation of protein polymerization
	Transcripts negative correlation.
	row	GOBPID	Pvalue	Bonnferoni	OddsRatio	ExpCount	Count	Size	Term
	1	GO:0055114	1.22845e-07	0.000261169	3.97894	8.48614	26	456	oxidation-reduction process
	2	GO:0006805	3.65648e-06	0.00777369	18.6594	0.446639	6	24	xenobiotic metabolic process
	3	GO:0009410	6.06894e-06	0.0129026	16.787	0.483859	6	26	response to xenobiotic stimulus
