# Supplementary material for: Multi-omic network signatures of disease
Source: Front Genet. 2014 Jan 7;4:309. doi: 10.3389/fgene.2013.00309 (PMC3882664; doi:10.3389/fgene.2013.00309)
Supplement: Supplementary Table 1 — Shows the top ten enriched GO terms for each module sub-graph. The tables correspond to the module sub-graphs in Figures 1, 3, and 4. Also contains the GO enrichment results for the Naïve comparison. [file DataSheet1.ZIP › Supplementary_Information/Supplementary_Table_2.xlsx]

## Sheet: BigModuleTable.txt
		Multi Omic Signatures of Disease
		DL Gibbs, et al.
		These tables show the top ten entities by correlation with the module summaries (ME, module eigenvector). The second column shows the correlation with the Overall-total-score phenotype decribing the level of lung pathology. The tables correspond to the module sub-graphs in Figures 1,3, and 4.
		Transcript Module 1	Phenotype Correlation
		Correlation with ME	OverallTotalScore	Entrez ID	Uniprot ID	Protein Full Name	Protein Family
		0.95993	-0.667	109672	CYB5_MOUSE	Cytochrome b5	Cytochrome b5 family
		0.954588	-0.619	68337	CRIP2_MOUSE	Cysteine-rich protein 2 (CRP-2) (Heart LIM protein)
		0.954143	-0.602	12389	CAV1_MOUSE	Caveolin-1	Caveolin family
		0.947743	-0.607	56431	DEST_MOUSE	Destrin (Actin-depolymerizing factor) (ADF) (Sid 23)	Actin-binding proteins ADF family
		0.946784	-0.516	14199	FHL1_MOUSE	Four and a half LIM domains protein 1 (FHL-1) (KyoT) (RBP)
		0.937118	-0.613	20742	SPTB2_MOUSE	Spectrin beta chain, non-erythrocytic 1 (Beta-II spectrin)	Spectrin family
		0.936456	-0.628	20655	SODC_MOUSE	Superoxide dismutase [Cu-Zn] (EC 1.15.1.1)	Cu-Zn superoxide dismutase family
		0.935333	-0.544	20324	SDPR_MOUSE	Serum deprivation-response protein (Cavin-2)	PTRF/SDPR family
		0.926523	-0.542	71960	MYH14_MOUSE	Myosin-14 (Myosin heavy chain 14) (Myosin heavy chain)
		0.925459	-0.667	14862	GSTM1_MOUSE	Glutathione S-transferase Mu 1 (EC 2.5.1.18) (GST 1-1)	GST superfamily, Mu family
		Peptide Module 4	Phenotype Correlation
		Correlation with ME	OverallTotalScore	Entrez ID	Uniprot ID	Protein Full Name	Protein Family
		0.916646	-0.567	7647003	AL1A1_MOUSE	Retinal dehydrogenase 1 (RALDH 1) (RalDH1) (EC 1.2.1.36)	Aldehyde dehydrogenase family
		0.910193	-0.531	21465157	ALDH2_MOUSE	Aldehyde dehydrogenase, mitochondrial (EC 1.2.1.3) (AHD-M1)	Aldehyde dehydrogenase family
		0.9041	-0.545	22221232	ALDH2_MOUSE	Aldehyde dehydrogenase, mitochondrial (EC 1.2.1.3) (AHD-M1)	Aldehyde dehydrogenase family
		0.896561	-0.511	20975837	GSTM1_MOUSE	Glutathione S-transferase Mu 1 (EC 2.5.1.18) (GST 1-1)	GST superfamily, Mu family
		0.895977	-0.439	26406968	ALDH2_MOUSE	Aldehyde dehydrogenase, mitochondrial (EC 1.2.1.3)	Aldehyde dehydrogenase family
		0.890492	-0.485	21563097	FHL1_MOUSE	Four and a half LIM domains protein 1 (FHL-1) (KyoT) (RBP)
		0.880723	-0.456	7454569	CAV1_MOUSE	Caveolin-1	Caveolin family
		0.879877	-0.502	20745210	INMT_MOUSE	Indolethylamine N-methyltransferase (EC 2.1.1.49) (EC 2.1.1.96)	NNMT/PNMT/TEMT family
		0.876002	-0.515	20747700	INMT_MOUSE	Indolethylamine N-methyltransferase (EC 2.1.1.49) (EC 2.1.1.96)	NNMT/PNMT/TEMT family
		0.867391	-0.604	20746372	SODC_MOUSE	Superoxide dismutase [Cu-Zn] (EC 1.15.1.1)	Cu-Zn superoxide dismutase family
		Peptide Module 8	Phenotype Correlation
		Correlation with ME	OverallTotalScore	Entrez ID	Uniprot ID	Protein Full Name	Protein Family
		0.881679	-0.351	20750889	SBP1_MOUSE	Selenium-binding protein 1 (56 kDa selenium-binding protein)	Selenium-binding protein family
		0.849454	-0.369	20750952	PRDX6_MOUSE	Peroxiredoxin-6 (EC 1.11.1.15) (1-Cys peroxiredoxin)	AhpC/TSA family, Rehydrin subfamily
		0.848863	-0.306	47465602	BCAM_MOUSE	Basal cell adhesion molecule (B-CAM cell surface glycoprotein)
		0.841244	-0.366	20750707	SBP1; SBP2_MOUSE	Selenium-binding protein 1 (56 kDa selenium-binding protein)	Selenium-binding protein family
		0.829906	-0.297	20768320	SBP1; SBP2_MOUSE	Selenium-binding protein 1 (56 kDa selenium-binding protein)	Selenium-binding protein family
		0.819182	-0.366	20746226	PRDX6_MOUSE	Peroxiredoxin-6 (EC 1.11.1.15) (1-Cys peroxiredoxin)	AhpC/TSA family, Rehydrin subfamily
		0.809968	-0.292	7598040	ALDH2_MOUSE	Aldehyde dehydrogenase, mitochondrial (EC 1.2.1.3)	Aldehyde dehydrogenase family
		0.805179	-0.246	20758902	SBP1; SBP2_MOUSE	Selenium-binding protein 1 (56 kDa selenium-binding protein)	Selenium-binding protein family
		Transcript Module 4	Phenotype Correlation
		Correlation with ME	OverallTotalScore	Entrez ID	Uniprot ID	Protein Full Name	Protein Family
		0.93948	0.528	19353	RAC1_MOUSE	Ras-related C3 botulinum toxin substrate 1 (p21-Rac1)	Small GTPase superfamily, Rho family
		0.928598	0.446	13014	CYTB_MOUSE	Cystatin-B (Stefin-B)	Cystatin family
		0.925659	0.42	13014	CYTB_MOUSE	Cystatin-B (Stefin-B)	Cystatin family
		0.887878	0.538	13681	IF4A1_MOUSE	Eukaryotic initiation factor 4A-I (eIF-4A-I) (eIF4A-I) (EC 3.6.4.13)	DEADbox helicase family, eIF4A
		0.875489	0.22	20717	SPA3M_MOUSE	Serine protease inhibitor A3M (Serpin A3M)	Serpin family
		0.87145	0.572	13681	IF4A1_MOUSE	Eukaryotic initiation factor 4A-I (eIF-4A-I) (eIF4A-I) (EC 3.6.4.13)	DEAD box helicase family, eIF4A
		0.869336	0.512	26441	PSA4_MOUSE	Proteasome subunit alpha type-4 (EC 3.4.25.1)	Peptidase T1A family
		0.86449	0.418	26442	PSA5_MOUSE	Proteasome subunit alpha type-5 (EC 3.4.25.1)	Peptidase T1A family
		0.862673	0.646	67951	TBB6_MOUSE	Tubulin beta-6 chain	Tubulin family
		0.855301	0.401	18746	KPYM_MOUSE	Pyruvate kinase isozymes M1/M2 (EC 2.7.1.40)	Pyruvate kinase family
		Peptide Module 12	Phenotype Correlation
		Correlation with ME	OverallTotalScore	Entrez ID	Uniprot ID	Protein Full Name	Protein Family
		0.949618	0.353	26384724	ALBU_MOUSE	Serum albumin	ALB/AFP/VDB family
		0.927419	0.378	20745314	SPA3C / SPA3G / ..	Serine protease inhibitor A3K (Serpin A3K) (Contrapsin) (SPI-2)	Serpin family
		0.920594	0.426	20752234	CO3_MOUSE	Complement C3 (HSE-MSF)
		0.90903	0.426	20778355	SPA3K_MOUSE	Serine protease inhibitor A3K (Serpin A3K) (Contrapsin) (SPI-2)	Serpin family
		0.908984	0.379	20751228	A1AT1/A1AT3	Alpha-1-antitrypsin 1-1 (AAT) (Alpha-1 protease inhibitor 1)	Serpin family
		0.902485	0.356	20748135	CO3_MOUSE	Complement C3 (HSE-MSF)
		0.901644	0.378	26389720	ALBU_MOUSE	Serum albumin	ALB/AFP/VDB family
		0.900039	0.471	20746192	A1AT1/A1AT3	Alpha-1-antitrypsin 1-1 (AAT) (Alpha-1 protease inhibitor 1)	Serpin family
		0.891716	0.455	20751066	TRFE_MOUSE	Serotransferrin (Transferrin) (Beta-1 metal-binding globulin)	Transferrin family
		0.887964	0.519	20767488	CO3_MOUSE	Complement C3 (HSE-MSF)
		Peptide Module 13	Phenotype Correlation
		Correlation with ME	OverallTotalScore	Entrez ID	Uniprot ID	Protein Full Name	Protein Family
		0.951651	0.475	20750867	TRFE_MOUSE	Serotransferrin (Transferrin) (Beta-1 metal-binding globulin)	Transferrin family
		0.950739	0.511	20758893	VTDB_MOUSE	Vitamin D-binding protein (DBP) (VDB) (Gc-globulin)	ALB/AFP/VDB family
		0.931328	0.448	20746152	TRFE_MOUSE	Serotransferrin (Transferrin) (Beta-1 metal-binding globulin)	Transferrin family
		0.927986	0.508	21759809	VTDB_MOUSE	Vitamin D-binding protein (DBP) (VDB) (Gc-globulin)	ALB/AFP/VDB family
		0.924142	0.61	20758798	HEMO_MOUSE	Hemopexin	Hemopexin family
		0.923149	0.468	20776242	CO3_MOUSE	Complement C3 (HSE-MSF)
		0.922527	0.616	20758841	HEMO_MOUSE	Hemopexin	Hemopexin family
		0.918019	0.57	21468145	FIBG_MOUSE	Fibrinogen gamma chain
		0.911753	0.482	20744484	TRFE_MOUSE	Serotransferrin (Transferrin) (Beta-1 metal-binding globulin)	Transferrin family
		0.908164	0.51	20750875	TRFE_MOUSE	Serotransferrin (Transferrin) (Beta-1 metal-binding globulin)	Transferrin family
		Transcript Module 3	Phenotype Correlation
		Correlation with ME	OverallTotalScore	Entrez ID	Uniprot ID	Protein Full Name	Protein Family
		0.96967	0.676	14957	H13_MOUSE	Histone H1.3 (H1 VAR.4) (H1d)	Histone H1/H5 family
		0.951681	0.682	56702	H15_MOUSE	Histone H1.5 (H1 VAR.5) (H1b)	Histone H1/H5 family
		0.936833	0.657	16906	LMNB1_MOUSE	Lamin-B1	Intermediate filament family
		0.933374	0.694	97165	HMGB2_MOUSE	High mobility group protein B2 (High mobility group protein 2)	HMGB family
		0.926747	0.696	80838	H11_MOUSE	Histone H1.1 (H1 VAR.3) (Histone H1a) (H1a)	Histone H1/H5 family
		0.912063	0.709	97165	HMGB2_MOUSE	High mobility group protein B2 (High mobility group protein 2)	HMGB family
		0.903485	0.536	320332	H4_MOUSE	Histone H4	Histone H4 family
		0.89532	0.622	12331	CAP1_MOUSE	Adenylyl cyclase-associated protein 1 (CAP 1)	CAP family
		0.892329	0.56	319176	H2A2C_MOUSE	Histone H2A type 2-C (H2a-613B)	Histone H2A family
		0.886248	0.504	319156	H4_MOUSE	Histone H4	Histone H4 family
		Peptide Module 2	Phenotype Correlation
		Correlation with ME	OverallTotalScore	Entrez ID	Uniprot ID	Protein Full Name	Protein Family
		0.939007	0.537	7470155	MYH9_MOUSE	MYH9_MOUSE	Myh9
		0.9371	0.554	6964781	IF4A1; IF4A2; ..A3	Eukaryotic initiation factor 4A-I (eIF-4A-I) (eIF4A-I) (EC 3.6.4.13)	DEAD box helicase family, eIF4A
		0.915046	0.516	6991655	H15_MOUSE	Histone H1.5 (H1 VAR.5) (H1b)	Histone H1/H5 family
		0.913354	0.505	7101861	MYH9_MOUSE	Myosin-9 (Cellular myosin heavy chain, type A)
		0.912373	0.584	6949196	ENPL_MOUSE	Endoplasmin(Tumor rejection antigen gp96)	Heat shock protein 90 family
		0.903917	0.481	21071453	MYH9_MOUSE	Myosin-9 (Cellular myosin heavy chain, type A)
		0.89437	0.473	8559873	H15_MOUSE	Histone H1.5 (H1 VAR.5) (H1b)	Histone H1/H5 family
		0.894093	0.484	147423023	MYH9_MOUSE	Myosin-9 (Cellular myosin heavy chain, type A)
		0.890848	0.543	6958762	EF1A1; EF1A2;	Eukaryotic initiation factor 4A-I (eIF-4A-I) (eIF4A-I) (EC 3.6.4.13)	DEAD box helicase family, eIF4A
		0.890444	0.561	26752702	MYH9_MOUSE	Myosin-9 (Cellular myosin heavy chain, type A)
